# Supplementary material for: An anti-diabetic drug targets NEET (CISD) proteins through destabilization of their [2Fe-2S] clusters
Source: Commun Biol. 2022 May 10;5:437. doi: 10.1038/s42003-022-03393-x (PMC9090738; doi:10.1038/s42003-022-03393-x)
Supplement: Supplementary file 3 — Supplementary data 1 [file 42003_2022_3393_MOESM3_ESM.xlsx]

## Sheet: Sheet1
Figure 1 b)										Supplemental figure 1 a)
Time	20µM mNT + DMSO			20µM mNT + 66µM dEF2905						Time	20µM mNT + DMSO			20µM mNT + 10µM dEF2905			20µM mNT + 20µM dEF2905			20µM mNT + 40µM dEF2905			20µM mNT + 66µM dEF2905
5	1	1	1	1	1	1				5	1	1	1	1	1	1	1	1	1	1	1	1	1	1	1
15	0.996838	0.982598	0.978999	0.801085	0.787791	0.822658				15	0.996838	0.982598	0.978999	0.913577	0.909674	0.940676	0.854969	0.886176	0.883975	0.867164	0.861465	0.86217	0.801085	0.787791	0.822658
25	0.968376	0.952144	0.963999	0.593445	0.542533	0.636203				25	0.968376	0.952144	0.963999	0.870365	0.849456	0.896182	0.748612	0.781837	0.787287	0.726276	0.727005	0.715987	0.593445	0.542533	0.636203
35	0.924103	0.921691	0.939998	0.399764	0.345979	0.47635				35	0.924103	0.921691	0.939998	0.798346	0.774184	0.807196	0.6906	0.696469	0.709937	0.597465	0.580321	0.590687	0.399764	0.345979	0.47635
45	0.857692	0.869485	0.906997	0.274133	0.276403	0.38301				45	0.857692	0.869485	0.906997	0.711923	0.683858	0.703378	0.622918	0.620586	0.642256	0.484756	0.470308	0.440328	0.274133	0.276403	0.38301
55	0.765983	0.786825	0.873997	0.213063	0.256399	0.331624				55	0.765983	0.786825	0.873997	0.596692	0.563423	0.584729	0.526231	0.544704	0.555237	0.372046	0.368445	0.335911	0.213063	0.256399	0.331624
65	0.636325	0.669361	0.863376	0.178166	0.237266	0.292561				65	0.636325	0.669361	0.863376	0.43825	0.397825	0.421587	0.419874	0.44985	0.448881	0.267387	0.262506	0.231495	0.178166	0.237266	0.292561
75	0.468718	0.508392	0.81059	0.145885	0.212044	0.253845				75	0.468718	0.508392	0.81059	0.251	0.202118	0.228783	0.29418	0.354997	0.323187	0.166753	0.164717	0.139608	0.145885	0.212044	0.253845
85	0.278974	0.303918	0.736068	0.105753	0.173777	0.211471				85	0.278974	0.303918	0.736068	0.063749	0.021465	0.050809	0.168487	0.241173	0.187824	0.082221	0.079152	0.076959	0.105753	0.173777	0.211471
95	0.120855	0.103795	0.633601	0.056897	0.126813	0.162388				95	0.120855	0.103795	0.633601	0	0	0.006316	0.071799	0.117864	0.081468	0.045993	0.038406	0.051899	0.056897	0.126813	0.162388
105	0.070256	0	0.509397	0.012403	0.078109	0.113577				105	0.070256	0	0.509397	0	0	0.006316	0.06213	0.070437	0.06213	0.037942	0.030257	0.051899	0.012403	0.078109	0.113577
115	0.060769	0	0.363459	-0.01115	0.036363	0.0728624				115	0.060769	0	0.363459	0	0	0	0.052461	0.060951	0.06213	0.037942	0.030257	0.047722	-0.01115	0.036363	0.0728624
125	0.060769	0	0.214415	-0.01464	0.026796	0.0501642				125	0.060769	0	0.214415	0	0	0	0.06213	0.070437	0.06213	0.037942	0.030257	0.047722	-0.01464	0.026796	0.0501642
135	0.041795	0	0.0902115	-0.01726	0.025057	0.0312682				135	0.041795	0	0.0902115	0	0	0.006316	0.06213	0.070437	0.06213	0.037942	0.030257	0.051899	-0.01726	0.025057	0.0312682
145	0.032308	0	0.0218997	-0.01726	0.025057	0.0207418				145	0.032308	0	0.0218997	0	0	0.006316	0.052461	0.070437	0.06213	0.037942	0.030257	0.047722	-0.01726	0.025057	0.0207418
155	0.019658	0	0.00947942	-0.01639	0.027666	0.0140827				155	0.019658	0	0.00947942	0	0	0	0.06213	0.060951	0.06213	0.037942	0.030257	0.047722	-0.01639	0.027666	0.0140827
165	0.003846	0	0.00637434	-0.01813	0.026796	0.0096021				165	0.003846	0	0.00637434	0	0	0	0.06213	0.060951	0.06213	0.037942	0.030257	0.047722	-0.01813	0.026796	0.0096021
175	0	0	0	0	0.028536	0.0092697				175	0	0	0	0	0	0.006316	0.06213	0.070437	0.071799	0.037942	0.030257	0.047722	0	0.028536	0.0092697
185	0	0	0	0	0.026796	0.00690526				185	0	0	0	0	0	0	0.06213	0.070437	0.071799	0.041968	0.034332	0.047722	0	0.026796	0.00690526
Figure 1 d)										Supplemental figure 1 b)
time	20µM NAF-1 + DMSO			20µM NAF-1 + 66µM dEF2905						time	20µM NAF-1 + DMSO			20µM NAF-1 + 10µM dEF2905			20µM NAF-1 + 20µM dEF2905			20µM NAF-1 + 40µM dEF2905			20µM NAF-1 + 66µM dEF2905
5	1	1	1	1	1	1				5	1	1	1	1	1	1	1	1	1	1	1	1	1	1	1
25	0.978849	0.984734	0.99422	0.525635	0.579897	0.594452				25	0.978849	0.984734	0.99422	0.900705	0.946833	0.911388	0.756707	0.775223	0.812001	0.764598	0.683748	0.801767	0.525635	0.579897	0.594452
45	0.968274	0.965652	0.971102	0.368285	0.396296	0.40874				45	0.968274	0.965652	0.971102	0.867606	0.893666	0.875943	0.657178	0.668186	0.690354	0.584949	0.446559	0.659286	0.368285	0.396296	0.40874
65	0.960343	0.954202	0.959543	0.3625	0.362065	0.358321				65	0.960343	0.954202	0.959543	0.851057	0.840499	0.858221	0.646119	0.646779	0.63506	0.430079	0.31276	0.54778	0.3625	0.362065	0.358321
85	0.94448	0.938936	0.942205	0.357872	0.35273	0.340724				85	0.94448	0.938936	0.942205	0.817959	0.822776	0.822776	0.63506	0.625371	0.601884	0.324767	0.294515	0.442469	0.357872	0.35273	0.340724
105	0.931261	0.927487	0.924866	0.353244	0.34858	0.335				105	0.931261	0.927487	0.924866	0.78486	0.805054	0.805054	0.624001	0.614668	0.590825	0.275209	0.288433	0.368131	0.353244	0.34858	0.335
125	0.920686	0.912221	0.913307	0.349773	0.344431	0.330711				125	0.920686	0.912221	0.913307	0.768311	0.769609	0.769609	0.612943	0.59326	0.568707	0.262819	0.27627	0.306183	0.349773	0.344431	0.330711
145	0.907466	0.900771	0.890189	0.343988	0.340282	0.32565				145	0.907466	0.900771	0.890189	0.718664	0.734164	0.716442	0.579766	0.571853	0.535531	0.25043	0.270188	0.269014	0.343988	0.340282	0.32565
165	0.894247	0.885505	0.87863	0.339361	0.335096	0.320979				165	0.894247	0.885505	0.87863	0.669016	0.663275	0.663275	0.557649	0.539742	0.502355	0.231846	0.251942	0.23804	0.339361	0.335096	0.320979
185	0.878385	0.874056	0.855511	0.334733	0.329909	0.315959				185	0.878385	0.874056	0.855511	0.602819	0.610108	0.592385	0.513414	0.507631	0.469178	0.219456	0.233697	0.219456	0.334733	0.329909	0.315959
205	0.865165	0.862606	0.832393	0.331262	0.326797	0.312365				205	0.865165	0.862606	0.832393	0.536622	0.521496	0.521496	0.45812	0.47552	0.413884	0.194677	0.215452	0.194677	0.331262	0.326797	0.312365
225	0.838727	0.84734	0.803496	0.325477	0.319536	0.306617				225	0.838727	0.84734	0.803496	0.437327	0.415162	0.397439	0.402826	0.411298	0.347532	0.163703	0.185043	0.169898	0.325477	0.319536	0.306617
245	0.812289	0.828258	0.763039	0.319692	0.312275	0.29982				245	0.812289	0.828258	0.763039	0.321483	0.308828	0.291105	0.325414	0.347076	0.27012	0.126534	0.154634	0.132729	0.319692	0.312275	0.29982
265	0.783207	0.809175	0.711023	0.313907	0.305014	0.293373				265	0.783207	0.809175	0.711023	0.222187	0.202493	0.184771	0.236944	0.261446	0.192709	0.09556	0.118144	0.09556	0.313907	0.305014	0.293373
285	0.746194	0.786276	0.647448	0.305808	0.295678	0.285462				285	0.746194	0.786276	0.647448	0.139441	0.113882	0.113882	0.18165	0.197224	0.126356	0.058391	0.087735	0.058391	0.305808	0.295678	0.285462
305	0.693318	0.759561	0.566534	0.297709	0.286343	0.275803				305	0.693318	0.759561	0.566534	0.106343	0.060714	0.060714	0.148474	0.143706	0.09318	0.039807	0.063408	0.033612	0.297709	0.286343	0.275803
325	0.621935	0.71758	0.468282	0.28961	0.272858	0.26511				325	0.621935	0.71758	0.468282	0.073245	0.02527	0.02527	0.126356	0.122299	0.060003	0.021223	0.051244	0.021223	0.28961	0.272858	0.26511
345	0.534689	0.667965	0.37003	0.27804	0.257299	0.25117				345	0.534689	0.667965	0.37003	0.056695	0.02527	0.02527	0.115297	0.111595	0.060003	0.021223	0.045162	0.015028	0.27804	0.257299	0.25117
365	0.434224	0.610718	0.265998	0.265313	0.23759	0.234411				365	0.434224	0.610718	0.265998	0.040146	0.007547	0.007547	0.115297	0.100891	0.048945	0.015028	0.045162	0.015028	0.265313	0.23759	0.234411
385	0.339046	0.534388	0.185085	0.249116	0.211658	0.213721				385	0.339046	0.534388	0.185085	0.040146	0.007547	0.007547	0.115297	0.090188	0.048945	0.008833	0.039081	0.008833	0.249116	0.211658	0.213721
405	0.251801	0.442792	0.138848	0.230604	0.183651	0.189819				405	0.251801	0.442792	0.138848	0.040146	0.007547	0.007547	0.104239	0.090188	0.037886	0.008833	0.039081	0.008833	0.230604	0.183651	0.189819
425	0.188349	0.351196	0.098392	0.20515	0.154607	0.161509				425	0.188349	0.351196	0.098392	0.040146	0.007547	0.007547	0.104239	0.090188	0.037886	0.008833	0.039081	0.008833	0.20515	0.154607	0.161509
445	0.146048	0.267233	0.081053	0.179696	0.123488	0.132857				445	0.146048	0.267233	0.081053	0.023597	0.007547	0.007547	0.104239	0.090188	0.037886	0.008833	0.039081	0.002638	0.179696	0.123488	0.132857
465	0.116966	0.184115	0.063714	0.148458	0.098593	0.10505				465	0.116966	0.184115	0.063714	0.040146	0.007547	0.007547	0.104239	0.090188	0.037886	0.008833	0.039081	0.002638	0.148458	0.098593	0.10505
485	0.095815	0.149992	0.057935	0.116062	0.077847	0.078941				485	0.095815	0.149992	0.057935	0.040146	0.007547	0.007547	0.104239	0.090188	0.037886	0.008833	0.039081	0.002638	0.116062	0.077847	0.078941
505	0.087884	0.125152	0.052155	0.088294	0.064362	0.060293				505	0.087884	0.125152	0.052155	0.040146	0.007547	0.007547	0.104239	0.090188	0.037886	0.008833	0.039081	0.002638	0.088294	0.064362	0.060293
525	0.074665	0.109639	0.040596	0.068626	0.057101	0.047818				525	0.074665	0.109639	0.040596	0.040146	0.007547	0.007547	0.104239	0.090188	0.037886	0.008833	0.032999	0.002638	0.068626	0.057101	0.047818
545	0.072021	0.100978	0.040596	0.051271	0.04984	0.023994				545	0.072021	0.100978	0.040596	0.040146	0.007547	0.007547	0.104239	0.090188	0.037886	0.008833	0.039081	0.002638	0.051271	0.04984	0.023994
565	0.06409	0.094811	0.040596	0.043172	0.047766	0.023994				565	0.06409	0.094811	0.040596	0.040146	0.007547	0.007547	0.104239	0.090188	0.037886	0.008833	0.039081	0.002638	0.043172	0.047766	0.023994
585	0.06409	0.091287	0.040596	0.037387	0.045691	0.023994				585	0.06409	0.091287	0.040596	0.040146	0.007547	0.007547	0.104239	0.090188	0.037886	0.008833	0.039081	0.008833	0.037387	0.045691	0.023994
605	0.061446	0.087684	0.029037	0.031602	0.041542	0.023994				605	0.061446	0.087684	0.029037	0.040146	0.007547	0.007547	0.104239	0.090188	0.037886	0.008833	0.039081	0.002638	0.031602	0.041542	0.023994
625	0.061446	0.086047	0.034817	0.031602	0.041542	0.023994				625	0.061446	0.086047	0.034817	0.040146	0.007547	0.007547	0.104239	0.090188	0.037886	0.008833	0.039081	0.002638	0.031602	0.041542	0.023994
645	0.061446	0.086052	0.029037	0.031602	0.041542	0.023994				645	0.061446	0.086052	0.029037	0.040146	0.007547	0.007547	0.104239	0.090188	0.037886	0.008833	0.039081	0.002638	0.031602	0.041542	0.023994
665	0.061446	0.08796	0.034817	0.031602	0.041542	0.023994				665	0.061446	0.08796	0.034817	0.040146	0.007547	0.007547	0.104239	0.090188	0.037886	0.008833	0.039081	0.002638	0.031602	0.041542	0.023994
685	0.061446	0.086322	0.034817	0.031602	0.041542	0.023994				685	0.061446	0.086322	0.034817	0.040146	0.007547	0.007547	0.104239	0.090188	0.037886	0.008833	0.039081	0.008833	0.031602	0.041542	0.023994
705	0.056158	0.08796	0.034817	0.031602	0.041542	0.023994				705	0.056158	0.08796	0.034817	0.040146	0.007547	0.007547	0.104239	0.090188	0.037886	0.008833	0.032999	0.002638	0.031602	0.041542	0.023994
725	0.056158	0.089185	0.034817	0.031602	0.041542	0.023994				725	0.056158	0.089185	0.034817	0.040146	0.007547	0.007547	0.104239	0.090188	0.037886	0.008833	0.039081	0.008833	0.031602	0.041542	0.023994
Figure 4d)
day	Vehicle										Rosiglitazone (3mg/Kg)										M1 (7mg/Kg)										M1 (20mg/Kg)
-3	96.5	94.8	95.6	93.3	94.5	93.9	97.9	98.1	97.8	95.9	95.3	97.6	95.3	96.6	96.6	92.4	96.1	96.7	95	95.5	97.8	95.8	90	93.3	103.6	97.5	96.7	95.2	94.6	95.2	95.7	95.9	94.9	97.2	99.8	106.6	91.1	89.2	87.4	109.2
-2	97.2	97.9	97.7	95.6	96.7	95	98.1	98.1	98.6	98.8	97.2	98.3	97.5	97.5	97.1	96.7	97.8	97.9	97.3	98.3	98.9	97.2	91.4	95.3	104.8	99.5	98.7	97.1	97.6	96.6	97.1	98.2	97.1	98.4	99.3	107.8	93.2	90.5	88.7	108.7
-1	98.1	97.6	98.7	97.7	97.6	97.5	99.1	97.2	99	98.6	97.9	99.3	98.2	98	98.4	98	98.3	98.1	97.7	97.9	99.6	98.8	99	98.5	98.7	98.7	99.8	98.4	98.8	98.2	98.6	99.1	99	94.3	98.7	98.1	98.7	97.4	98.9	98.3
0	100	100	100	100	100	100	100	100	100	100	100	100	100	100	100	100	100	100	100	100	100	100	100	100	100	100	100	100	100	100	100	100	100	100	100	100	100	100	100	100
1	100.2	100.9	100	99.7	98.8	99.5	101.6	99.5	100.5	100.2	101.2	102.2	100.4	100.9	101.8	102.2	102	100.9	101.3	99.5	100.2	99.5	100.5	100.7	101.8	100.5	101.8	101.3	100.5	100.2	100.7	102.1	100.7	100.3	99.1	99.8	101.3	98.2	100.9	100.5
2	103.5	101.6	101	100.3	99.3	101.4	102.8	100.2	100.7	101	103	104.1	102.2	102	102.7	104	102.2	102.1	102.9	100.5	100.9	100.2	101.4	101.5	102.3	101.5	102.7	101.6	100.7	100.5	101.6	102.8	100.5	102.1	100.4	99.8	101.1	100	101.9	101.7
3	103.9	104	103.4	102.1	100	102.5	103	101.2	101	102.9	104.4	106	104.7	103.2	104.7	105.1	103	102.4	104.8	102.4	101.1	100.7	103.6	103.4	102.3	102.5	102.9	103.7	102.7	100.9	101.8	103.7	102.2	102.3	101.3	101.6	102.1	99.1	103	103.1
4	103.7	104.7	104.1	102.3	101.4	105	103.3	101.6	101.7	104.6	104.9	107	106.3	106.6	104.5	107.8	103.9	104	106.3	103.3	101.1	102.5	103.6	103.2	104.1	103.8	103.3	104.5	103.6	101.6	103.2	104.8	103.6	103.9	103.1	101.9	103.2	101.1	104.5	104
5	105.1	106.6	104.4	104.1	102.9	105.4	104.2	102.8	103.8	104.1	107	108.6	107.4	108.1	100.4	107.8	105.7	105.2	104.8	103.3	101.3	102.8	104.8	104.4	105.3	104.5	104.2	105.8	105.6	103.2	105	105.3	103.6	105.7	102.9	102.6	103.2	100.9	104.3	104.2
6	105.8	107.5	106.4	104.9	103.1	106.6	104.4	103.5	104.1	105.3	108.6	109.6	107.4	108.8	104.7	110.3	106.9	106.4	105.9	105	102.5	103.7	106.7	105.7	107.1	104.8	104.7	106.6	105.8	102.5	106.1	105.7	104.4	106.5	103.6	102.8	104	100.9	105.6	105.9
7	106	108	106.7	105.1	101.9	106.6	104.7	102.6	105.5	105.3	110.3	111	108.7	110	105.4	110.7	108.1	108.1	106.5	105.5	102.2	103.9	108.1	105.7	105.6	106.8	105.5	107.1	106.3	103.4	105.7	106	104.9	107.3	103.8	102.4	104.3	98.9	105.1	105.9
8	106.9	109.2	108.2	106.7	102.9	109.3	106.1	104.4	105.8	107	110.7	111.5	110.3	110.4	106.1	111.4	108.9	108.8	109	104.5	102.2	104.4	107.1	106.2	107.4	106.8	104.9	107.1	108	105	106.6	107.1	106.6	109.1	106.5	103.3	105.3	97.8	105.3	107.3
9	108.6	110.8	109	107.5	105	109.5	106.8	104.9	105.5	107.7	112.8	112.5	112.3	112	106.7	112.1	110.3	109.5	110.1	104.5	104	105.3	109.5	107.1	108.4	107.8	106.4	108.2	108	105.5	107.5	108	107.5	108.8	106.7	104.2	105.5	97.8	106.4	107.1
10	110.4	111.1	110.3	108.2	104.1	110.2	106.8	104.9	105.5	107.7	113.3	113.9	112.1	112.2	107.6	113.6	111.8	111.1	111.8	106.2	103.4	106.7	109.5	108.1	109.6	108.8	107.5	109.5	107.3	105.7	108.6	109	109.2	110.1	109	105.4	107	98.7	107.3	109.2
11	111.3	112.9	111.6	109.5	105.3	112	107.7	106.5	106.5	108.5	114.5	115.3	114.3	114.7	108.5	114.1	105.9	111.6	113	106.9	103.6	107.4	111	108.1	110.2	110.9	108	109.5	109.7	106.6	108.4	109.7	109.7	110.9	109	105.4	107.7	99.6	107.7	109.7
12	110.9	112.9	111.9	110.5	106.2	111.1	106.8	108.6	107.4	109.7	116.3	117.3	114.1	116.1	109	115.8	104.2	111.6	114.9	107.6	104.3	107.6	111.9	109.6	110.7	110.9	108.4	111.4	109.5	107.8	110.2	111	110.2	111.4	110.5	104.9	107.7	99.8	107.1	110.1
13	112	113.9	113.4	111.8	106.7	112.9	106.3	108.1	108.9	110.1	116.6	117.3	115.9	116.7	109.9	114.7	105.2	112.8	115.1	107.9	104.3	108.8	111.7	110.3	110.9	111.4	108.6	111.9	110.5	107.5	110.6	111.7	111.7	110.9	109.2	105.6	107.9	98.7	107.5	109.2
14	113.4	116	113.4	112.6	107.2	115.6	110.1	109	109.1	111.6	117.7	118.5	117.5	117.9	111.2	115.6	108.4	114	116.4	109.5	105.4	109.5	113.6	109.9	111.7	112.6	108.6	112.4	111.9	109.8	111.3	113.6	112.9	112.2	111	106.1	107.9	99.8	108.1	111.1
15	113.7	116.5	114.4	112.3	108.1	115.6	108.4	109	108.6	112.8	118.2	119.4	119.1	119	111.7	115.8	109.9	114.5	117.6	110.5	105.8	110.4	113.3	110.6	112.7	113.1	109.5	113.5	112.4	111.2	112.4	113.6	112.7	113.5	111	106.6	110	100.9	109	110.8
16	115.7	116.7	114.4	112.9	108.6	115.9	108.4	109.5	110.6	113.8	119.3	121.1	120.2	119.5	112.4	116.3	111.1	115.4	118.1	112.1	106.5	111.3	114.8	111.6	114	114.1	110	115.3	113.1	111.4	114	114.3	113.9	113.5	111	107.3	109.6	101.3	109.4	112
17	116.4	117.6	116.8	113.6	109.3	117.5	109.6	109.5	109.6	111.8	121	121.3	121.3	120.8	113.3	118.3	112.1	115.9	120	112.4	106.5	111.8	115.7	111.8	115.5	115.2	110.6	116.7	114.6	113.2	114	115.6	115.1	114.2	113	108.2	108.9	102.4	110.5	113
18	118.3	118.8	116.8	115.4	109.3	115.9	107	109.3	109.8	113.3	121	120.4	121.5	120.8	112.8	118.5	114.3	116.4	118.7	112.1	105.4	111.6	115	111.8	115.7	116.2	111.1	116.4	113.9	113	115.2	116.1	116.1	115.5	111.2	108.2	109.4	102.6	110	112.7
19	119.4	120.2	118.3	115.9	110.3	118.4	109.8	110.7	111.3	115.2	123.1	122.1	122.4	119.2	113.7	119.2	114.8	116.4	121.8	113.3	106.9	112.7	116.4	113.5	116.5	117.2	112.4	116.4	116.1	114.4	114.5	116.1	117.5	115.8	113	109.2	111.9	103.7	110.9	114.2
20	120.8	122.4	119.6	117.2	111.2	118.8	109.1	111.1	112.2	115.9	121.2	119.2	123.3	121.9	115.7	121.2	115	117.8	121.8	113.8	106	112	116.9	114	116.8	117.9	112	117.7	116.8	113.5	117	116.1	118	118.1	111.9	109.2	111.1	104.2	111.5	114.6
21	117.4	119.3	116	114.1	109.3	115.4	105.9	108.6	109.6	114	121	118.2	120.9	119.9	112.6	119	113.8	116.1	119.7	111.2	104	109.3	113.8	111.3	114.2	115.4	109.5	114.6	114.8	111.4	114	112.2	116.3	113	108.5	107.3	108.1	103.1	108.5	111.3
22	120.8	121.6	119.6	116.7	110.3	117.7	108	110.9	108.6	114.3	122.6	118.2	121.7	121.5	112.1	119.4	114.8	117.1	120.8	111.9	105.8	110.6	116.4	113.3	117.3	117.4	111.1	116.1	117.5	114.2	115.6	114.9	117.8	116.8	109.9	108.5	108.9	104.6	111.1	114.2
23	120.4	123.1	119.6	116.2	111	118.4	108.2	110.2	110.3	116.9	125.2	119.9	123.3	122.9	111.7	119.4	115.5	118	121.4	112.6	106.5	111.8	116.4	114	118.3	118.7	112.9	114.8	117.8	115.3	117.6	116.3	118.7	117.6	111	111.1	110.9	104.2	112	114.4
24	122.2	125.2	121.6	118.8	112.6	119	109.4	111.6	112.9	118.6	127	120.6	124.2	124.4	112.4	121	116.5	120.1	122.1	114.8	107.2	113.2	118.6	115.5	119	120.2	113.7	119	118.7	116.9	118.6	116.3	119.2	119.7	112.1	112	112.6	105.9	112.4	116.3
25	122.5	124.9	122.4	119.5	112.4	119.3	109.6	112.5	113.9	118.8	128.4	122.3	125.1	125.8	113.3	123.2	118	121.6	124.6	117.1	107.2	112.5	120.5	116	119.8	120.7	114.9	119.6	119	116.7	120.1	116.8	120.9	118.9	112.1	112	112.8	106.6	113.7	118.2
26	122.9	127.1	123.7	120.3	112.9	121.8	110.3	112.5	115.3	120.5	129.4	124	127.6	127.1	111.7	123.7	118.2	122.3	126.5	118.3	108.5	113.7	120.7	118	121.1	121.5	115.3	120.6	118.5	116.9	119.7	116.8	120.2	121	112.8	113.2	113	106.8	114.3	118.2
27	125	128.2	123.2	121.1	112.4	121.8	111.2	110.9	116.1	121	130.3	125.7	127.1	127.4	110.6	123.2	120.4	123.5	127.7	120.2	108.1	113.7	121	117.5	121.8	123	115.7	122.8	119.7	117.6	121	118.2	121.9	119.9	113.2	114.6	114.7	107.3	115	119.3
28	117.8	121.9	118.6	115.7	108.1	115.9	104.7	107.9	111	116.7	125.6	120.4	122.4	122.4	106.7	118.5	117	119.7	123.7	116.9	103.4	109.3	116.7	112.1	116.2	117.4	110.9	116.4	114.4	113	115.2	111.3	116.8	115.5	108.5	109.4	109.6	102.9	108.8	114.4
29	122.7	125.9	124.2	121.3	109.5	122	110.3	111.8	115.6	120.3	129.4	123.5	126.2	126.9	107.9	122.3	120.9	123.2	126.9	118.6	107.6	113.9	121.4	118.2	119.5	121.5	114	118.8	119.2	117.6	118.3	116.6	121.9	119.2	114.6	114.8	114.7	103.7	111.3	120.3
30	124.3	127.3	124.7	121.3	110.7	122.7	111.9	113.5	115.8	122.5	131.2	122.1	126.2	126.9	108.8	122.5	122.2	125.4	128.4	120.7	108.1	114.6	122.9	118.7	120.6	121.7	115.1	121.4	120.2	118.3	120.6	117.9	122.4	119.4	115.2	115.5	115.7	106.8	111.5	120
31	124.5	124.7	124.7	122.4	111.5	122.7	110.3	113.7	115.8	121.5	131.9	121.8	125.6	127.4	109.2	123.4	123.4	124.9	129	121.2	107.6	114.6	123.6	119.7	120.8	123.5	116.9	121.4	120.9	119.2	120.6	119.1	123.8	121.5	115	116	114.3	108.8	112.6	120.5
